# Supplementary material for: RNA Sequencing Revealed Numerous Polyketide Synthase Genes in the Harmful Dinoflagellate Karenia mikimotoi
Source: PLoS One. 2015 Nov 11;10(11):e0142731. doi: 10.1371/journal.pone.0142731 (PMC4641656; doi:10.1371/journal.pone.0142731)
Supplement: S1 Table — (XLSX) [file pone.0142731.s002.xlsx]

## Sheet: Sheet1
Organisms	Hit contig number
Perkinsus marinus ATCC 50983	6443
Emiliania huxleyi CCMP1516	5987
Aureococcus anophagefferens	2101
Karlodinium veneficum	1409
Guillardia theta CCMP2712	1342
Ectocarpus siliculosus	816
Oxytricha trifallax	786
Thalassiosira oceanica	784
Neospora caninum Liverpool	755
Phaeodactylum tricornutum CCAP 1055/1	664
Thalassiosira pseudonana CCMP1335	637
Paramecium tetraurelia strain d4-2	634
Micromonas sp. RCC299	612
Karenia brevis	582
Salpingoeca sp. ATCC 50818	568
Phytophthora sojae	510
Tetrahymena thermophila	464
Acanthamoeba castellanii str. Neff	461
Phytophthora infestans T30-4	446
Toxoplasma gondii ME49	439
Naegleria gruberi	431
Nematostella vectensis	357
Pfiesteria piscicida	339
Monosiga brevicollis MX1	334
Branchiostoma floridae	326
Micromonas pusilla CCMP1545	325
Capitella teleta	297
Ostreococcus lucimarinus CCE9901	273
Capsaspora owczarzaki ATCC 30864	255
Heterocapsa triquetra	254
Cryptosporidium muris RN66	252
Strongylocentrotus purpuratus	245
Toxoplasma gondii GT1	244
Crassostrea gigas	236
Coccomyxa subellipsoidea C-169	232
Selaginella moellendorffii	232
Physcomitrella patens subsp. patens	229
Albugo laibachii Nc14	216
Amphidinium carterae	215
Volvox carteri f. nagariensis	209
Ichthyophthirius multifiliis	208
Chlorella variabilis	205
Chlamydomonas reinhardtii	204
Saccoglossus kowalevskii	196
Trichoplax adhaerens	183
Hydra magnipapillata	171
Amphimedon queenslandica	167
Ostreococcus tauri	161
Bathycoccus prasinos	161
Trichomonas vaginalis G3	160
Prorocentrum minimum	150
Zea mays	146
Alexandrium fundyense	140
Polysphondylium pallidum PN500	135
Danio rerio	129
Galdieria sulphuraria	124
Toxoplasma gondii VEG	122
uncultured bacterium	121
Arabidopsis thaliana	119
Cryptosporidium parvum Iowa II	118
Dictyostelium fasciculatum	118
Cryptosporidium hominis TU502	115
Vitis vinifera	115
Nannochloropsis gaditana CCMP526	114
Solanum lycopersicum	111
Ciona intestinalis	110
Babesia microti strain RI	109
Babesia equi	108
Rhizopus delemar RA 99-880	108
Oryza sativa Japonica Group	106
Glycine max	105
Dictyostelium discoideum AX4	103
Chondrus crispus	103
Dictyostelium purpureum	100
Populus trichocarpa	97
Daphnia pulex	95
Plasmodium falciparum 3D7	89
Oryzias latipes	88
Noctiluca scintillans	87
Prunus persica	83
Plasmodium chabaudi chabaudi	81
Capsella rubella	80
Ricinus communis	78
Xenopus (Silurana) tropicalis	78
Cucumis sativus	76
Theobroma cacao	76
Medicago truncatula	76
Fragaria vesca subsp. vesca	76
Oikopleura dioica	75
Oreochromis niloticus	75
Karenia mikimotoi	73
Blastocystis hominis	70
Takifugu rubripes	70
Cyanidioschyzon merolae strain 10D	70
Picea sitchensis	69
Tribolium castaneum	69
Hordeum vulgare subsp. vulgare	69
Cicer arietinum	68
Arabidopsis lyrata subsp. lyrata	68
Babesia bovis T2Bo	66
